# Supplementary material for: HSD17B7 is required for the function of sensory hair cells by regulating cholesterol synthesis
Source: eLife. 2026 Jun 3;14:RP108108. doi: 10.7554/eLife.108108 (PMC13233068; doi:10.7554/eLife.108108)
Supplement: Figure 2—figure supplement 2—source data 1. [file elife-108108-fig2-figsupp2-data1.zip]

Archive with 6 entries (5 files):
- figure 2-figure supplement 2-source data 1/
- __MACOSX/._figure 2-figure supplement 2-source data 1
- figure 2-figure supplement 2-source data 1/.DS_Store
- __MACOSX/figure 2-figure supplement 2-source data 1/._.DS_Store
- figure 2-figure supplement 2-source data 1/hsd17b7-Mo-PCR.jpg
- __MACOSX/figure 2-figure supplement 2-source data 1/._hsd17b7-Mo-PCR.jpg
