# Supplementary material for: HSD17B7 is required for the function of sensory hair cells by regulating cholesterol synthesis
Source: eLife. 2026 Jun 3;14:RP108108. doi: 10.7554/eLife.108108 (PMC13233068; doi:10.7554/eLife.108108)
Supplement: Figure 2—figure supplement 2—source data 3. [file elife-108108-fig2-figsupp2-data3.zip]

Archive with 8 entries (7 files):
- Figure 2-figure supplement 2-source data 2/
- __MACOSX/._Figure 2-figure supplement 2-source data 2
- Figure 2-figure supplement 2-source data 2/.DS_Store
- __MACOSX/Figure 2-figure supplement 2-source data 2/._.DS_Store
- Figure 2-figure supplement 2-source data 2/Anti-Tubulin.tif
- __MACOSX/Figure 2-figure supplement 2-source data 2/._Anti-Tubulin.tif
- Figure 2-figure supplement 2-source data 2/Anti-Hsd17b7.tif
- __MACOSX/Figure 2-figure supplement 2-source data 2/._Anti-Hsd17b7.tif
