# Supplementary material for: HSD17B7 is required for the function of sensory hair cells by regulating cholesterol synthesis
Source: eLife. 2026 Jun 3;14:RP108108. doi: 10.7554/eLife.108108 (PMC13233068; doi:10.7554/eLife.108108)
Supplement: Figure 9—source data 1. [file elife-108108-fig9-data1.zip]

Archive with 14 entries (13 files):
- Figure 9-source data 1/
- __MACOSX/._Figure 9-source data 1
- Figure 9-source data 1/Anti-Flag-marker.scn
- __MACOSX/Figure 9-source data 1/._Anti-Flag-marker.scn
- Figure 9-source data 1/.DS_Store
- __MACOSX/Figure 9-source data 1/._.DS_Store
- Figure 9-source data 1/~$iginal membranes corresponding to Figure 9A.docx
- __MACOSX/Figure 9-source data 1/._~$iginal membranes corresponding to Figure 9A.docx
- Figure 9-source data 1/Anti-Flag.scn
- __MACOSX/Figure 9-source data 1/._Anti-Flag.scn
- Figure 9-source data 1/Anti-Tubulin.scn
- __MACOSX/Figure 9-source data 1/._Anti-Tubulin.scn
- Figure 9-source data 1/Anti-Tubulin-marker.scn
- __MACOSX/Figure 9-source data 1/._Anti-Tubulin-marker.scn
