# Supplementary material for: HSD17B7 is required for the function of sensory hair cells by regulating cholesterol synthesis
Source: eLife. 2026 Jun 3;14:RP108108. doi: 10.7554/eLife.108108 (PMC13233068; doi:10.7554/eLife.108108)
Supplement: Figure 9—source data 3. [file elife-108108-fig9-data3.zip]

Archive with 10 entries (9 files):
- Figure 9-source data 2/
- __MACOSX/._Figure 9-source data 2
- Figure 9-source data 2/.DS_Store
- __MACOSX/Figure 9-source data 2/._.DS_Store
- Figure 9-source data 2/Anti-his.scn
- __MACOSX/Figure 9-source data 2/._Anti-his.scn
- Figure 9-source data 2/Coomassie blue staining.jpg
- __MACOSX/Figure 9-source data 2/._Coomassie blue staining.jpg
- Figure 9-source data 2/marker.scn
- __MACOSX/Figure 9-source data 2/._marker.scn
